# Supplementary material for: Antenatal Food Avoidances in Madagascar Suggest an Evolutionary Link Between Subsistence Patterns, Carbohydrate Consumption, and Determinants of Obstructed Labor
Source: Am J Biol Anthropol. 2025 Mar 19;186(3):e70029. doi: 10.1002/ajpa.70029 (PMC11923398; doi:10.1002/ajpa.70029)
Supplement: Supplementary file 13 — Data S1. Dataset [file AJPA-186-e70029-s007.xlsx]

## Sheet: Foglio1
Respondent	Location	Subsistence_pattern	SP2	Salt	Type_salt	Reason_Salt	RT3_salt	Teller_Salt	Flour	Type_flour	Reason_Flour	RT3_flour	Teller_Flour	Pasta	Type_pasta	Reason_Pasta	RT3_pasta	Teller_Pasta	Anatsipolitra	Type_anatsipolitra	Reason_Anan	RT3_anants	Teller_Anan	Pepper	Type_pepper	Reason_Pepper	RT3_pepper	Teller_Pepper	Fish	Type_fish	Reason_fish	RT3_fish	Teller_fish	Avocado	Type_avo	Reason_avocado	RT3_avo	Teller_avocado	Bread	Type_bread	Reason_bread	RT3_bread	Teller_bread	Banana	Type_banana	Reason_banana	RT3_banana	Teller_banana	Cassava
	1=Highland, 2=Tulear, 3=Marovoay, 4=Maroantsetra	1=Agriculture, 2=Agriculture-Husbandry/Fishery, 3=Fishery	1=Agriculture, 2=Fishery	0=The food is not avoided, 1=The food is avoided	1=Plant product, 2=Animal product, 2=Processed and miscellaneous products	1=Albumina, 2=Allergy, 3=dirty baby, 4=trembling, 5=big baby and or difficult delivery, 6=bone decalcification, 7=too thin baby, 8=handicap, 9=witchcraft, 10=farasisa, 12=vomit or nausea or disgust, 13=sickness, 14=abortion, 17=diarrhoea, q8=stomacache, 20=excessive salivation, 21=itchiness, 22=crazy baby, 23=the mother does not like it, 24=hemorrage, 25=skin problems, 26=yellow fever, 27=webbed …	1=Big baby and/or difficult delivery, 2=varied physiological complications, 3=non physiological complications	1=non institutional source of advice to avoid food, 2=institutional medical staff as source of the advice
Itasy_1	1	2	1	0	.	1	1	2	0	.	.	.	.	0	.	.	.	.	0	.	.	.	.	0	.	.	.	.	0	.	.	.	.	0	.	.	.	.	0	.	.	.	.	0	.	.	.	.	0
Itasy_2	1	3	2	1	3	1	1	2	0	.	.	.	.	0	.	.	.	.	0	.	.	.	.	1	3	4	3	1	1	2	2	2	2	1	1	1	1	1	0	.	.	.	.	0	.	.	.	.	0
Itasy_3	1	3	2	0	.	.	.	.	0	.	.	.	.	1	1	5	1	1	0	.	.	.	.	0	.	.	.	.	0	.	.	.	.	1	1	3	3	2	1	.	5	1	2	1	1	5	1	1	0
Itasy_4	1	1	1	1	3	1	1	1	0	.	.	.	.	0	.	.	.	.	0	.	.	.	.	0	.	.	.	.	0	.	.	.	.	0	.	.	.	.	0	.	.	.	.	1	1	5	1	1	1
Itasy_5	1	1	1	0	.	.	.	.	0	.	.	.	.	0	.	.	.	.	1	1	7	2	2	0	.	.	.	.	0	.	.	.	.	0	.	.	.	.	0	.	.	.	.	0	.	.	.	.	0
Itasy_6	1	1	1	0	.	.	.	.	0	.	.	.	.	0	.	.	.	.	0	.	.	.	.	0	.	.	.	.	0	.	.	.	.	0	.	.	.	.	0	.	.	.	.	0	.	.	.	.	0
Itasy_7	1	2	1	1	.	.	.	2	0	.	.	.	.	0	.	.	.	.	0	.	.	.	.	0	.	.	.	.	0	.	.	.	.	0	.	.	.	.	0	.	.	.	.	0	.	.	.	.	0
Itasy_8	1	2	1	1	3	1	1	2	0	.	.	.	.	0	.	.	.	.	0	.	.	.	.	0	.	.	.	.	0	.	.	.	.	0	.	.	.	.	0	.	.	.	.	0	.	.	.	.	0
Itasy_9	1	1	1	0	.	.	.	.	1	1	5	1	.	0	.	.	.	.	0	.	.	.	.	0	.	.	.	.	0	.	.	.	.	0	.	.	.	.	0	.	.	.	.	1	1	5	1	.	0
Itasy_10	1	1	1	1	3	1	1	1	1	1	5	1	1	0	.	.	.	.	0	.	.	.	.	0	.	.	.	.	0	.	.	.	.	0	.	.	.	.	0	.	.	.	.	1	1	5	1	1	0
Itasy_11	1	1	1	1	3	1	1	1	1	1	5	1	1	0	.	.	.	.	0	.	.	.	.	0	.	.	.	.	0	.	.	.	.	0	.	.	.	.	0	.	.	.	.	1	1	5	1	1	0
Itasy_12	1	1	1	1	3	1	1	1	0	.	.	.	.	0	.	.	.	.	0	.	.	.	.	0	.	.	.	.	0	.	.	.	.	0	.	.	.	.	0	.	.	.	.	1	1	5	1	1	0
Itasy_13	1	1	1	1	3	1	1	1	0	.	.	.	.	1	1	5	1	1	0	.	.	.	.	0	.	.	.	.	0	.	.	.	.	0	.	.	.	.	1	1	5	1	1	1	1	5	1	.	0
Itasy_14	1	1	1	1	3	1	1	1	1	1	5	1	1	0	.	.	.	.	0	.	.	.	.	0	.	.	.	.	0	.	.	.	.	0	.	.	.	.	0	.	.	.	.	1	1	5	1	1	0
Itasy_15	1	1	1	1	3	1	1	1	1	1	5	1	1	0	.	.	.	.	0	.	.	.	.	0	.	.	.	.	0	.	.	.	.	0	.	.	.	.	0	.	.	.	.	1	1	5	1	1	0
Itasy_16	1	1	1	1	3	1	1	2	0	.	.	.	.	0	.	.	.	.	0	.	.	.	.	0	.	.	.	.	0	.	.	.	.	0	.	.	.	.	0	.	.	.	.	0	.	.	.	.	0
Itasy_17	1	1	1	1	3	1	1	1	1	1	5	1	.	0	.	.	.	.	0	.	.	.	.	0	.	.	.	.	0	.	.	.	.	0	.	.	.	.	0	.	.	.	.	1	1	5	1	1	0
Tulear_18	2	3	2	0	.	.	.	.	0	.	.	.	.	0	.	.	.	.	0	.	.	.	.	0	.	.	.	.	0	.	.	.	.	0	.	.	.	.	0	.	.	.	.	0	.	.	.	.	0
Tulear_19	2	3	2	0	.	.	.	.	0	.	.	.	.	0	.	.	.	.	0	.	.	.	.	0	.	.	.	.	0	.	.	.	.	0	.	.	.	.	0	.	.	.	.	0	.	.	.	.	0
Tulear_20	2	3	2	1	3	10	2	1	0	.	.	.	.	0	.	.	.	.	0	.	.	.	.	0	.	.	.	.	0	.	.	.	.	0	.	.	.	.	0	.	.	.	.	0	.	.	.	.	0
Tulear_21	2	3	2	0	.	.	.	.	0	.	.	.	.	0	.	.	.	.	0	.	.	.	.	0	.	.	.	.	0	.	.	.	.	0	.	.	.	.	0	.	.	.	.	0	.	.	.	.	0
Tulear_22	2	3	2	1	3	10	2	1	0	.	.	.	.	0	.	.	.	.	0	.	.	.	.	0	.	.	.	.	0	.	.	.	.	0	.	.	.	.	0	.	.	.	.	0	.	.	.	.	0
Tulear_23	2	3	2	0	.	.	.	.	0	.	.	.	.	0	.	.	.	.	0	.	.	.	.	0	.	.	.	.	0	.	.	.	.	0	.	.	.	.	0	.	.	.	.	0	.	.	.	.	0
Tulear_24	2	3	2	0	.	.	.	.	0	.	.	.	.	0	.	.	.	.	0	.	.	.	.	0	.	.	.	.	0	.	.	.	.	0	.	.	.	.	0	.	.	.	.	0	.	.	.	.	0
Tulear_25	2	3	2	0	.	.	.	.	0	.	.	.	.	0	.	.	.	.	0	.	.	.	.	0	.	.	.	.	0	.	.	.	.	0	.	.	.	.	0	.	.	.	.	0	.	.	.	.	0
Tulear_26	2	3	2	0	.	.	.	.	0	.	.	.	.	0	.	.	.	.	0	.	.	.	.	0	.	.	.	.	0	.	.	.	.	0	.	.	.	.	0	.	.	.	.	0	.	.	.	.	0
Tulear_27	2	3	2	0	.	.	.	.	0	.	.	.	.	0	.	.	.	.	0	.	.	.	.	0	.	.	.	.	0	.	.	.	.	0	.	.	.	.	0	.	.	.	.	0	.	.	.	.	0
Tulear_28	2	3	2	1	3	10	2	.	0	.	.	.	.	0	.	.	.	.	0	.	.	.	.	0	.	.	.	.	0	.	.	.	.	0	.	.	.	.	0	.	.	.	.	0	.	.	.	.	0
Tulear_29	2	3	2	0	.	.	.	.	0	.	.	.	.	0	.	.	.	.	0	.	.	.	.	0	.	.	.	.	0	.	.	.	.	0	.	.	.	.	0	.	.	.	.	0	.	.	.	.	1
Tulear_30	2	3	2	0	.	.	.	.	0	.	.	.	.	0	.	.	.	.	0	.	.	.	.	0	.	.	.	.	0	.	.	.	.	0	.	.	.	.	0	.	.	.	.	0	.	.	.	.	0
Tulear_31	2	3	2	0	.	.	.	.	1	1	5	1	2	0	.	.	.	.	0	.	.	.	.	0	.	.	.	.	0	.	.	.	.	0	.	.	.	.	0	.	.	.	.	0	.	.	.	.	0
Tulear_32	2	3	2	0	.	.	.	.	0	.	.	.	.	0	.	.	.	.	0	.	.	.	.	0	.	.	.	.	0	.	.	.	.	0	.	.	.	.	0	.	.	.	.	0	.	.	.	.	0
Tulear_33	2	3	2	0	.	.	.	.	0	.	.	.	.	0	.	.	.	.	0	.	.	.	.	0	.	.	.	.	0	.	.	.	.	0	.	.	.	.	0	.	.	.	.	0	.	.	.	.	0
Tulear_34	2	3	2	0	.	.	.	.	0	.	.	.	.	0	.	.	.	.	0	.	.	.	.	0	.	.	.	.	0	.	.	.	.	0	.	.	.	.	0	.	.	.	.	0	.	.	.	.	0
Tulear_35	2	3	2	0	.	.	.	.	0	.	.	.	.	0	.	.	.	.	0	.	.	.	.	0	.	.	.	.	0	.	.	.	.	0	.	.	.	.	0	.	.	.	.	0	.	.	.	.	0
Tulear_36	2	3	2	0	.	.	.	.	0	.	.	.	.	0	.	.	.	.	0	.	.	.	.	0	.	.	.	.	0	.	.	.	.	0	.	.	.	.	0	.	.	.	.	0	.	.	.	.	0
Tulear_37	2	3	2	1	3	5	1	2	0	.	.	.	.	0	.	.	.	.	0	.	.	.	.	0	.	.	.	.	0	.	.	.	.	0	.	.	.	.	0	.	.	.	.	0	.	.	.	.	0
Tulear_38	2	3	2	1	3	10	2	2	0	.	.	.	.	0	.	.	.	.	0	.	.	.	.	0	.	.	.	.	0	.	.	.	.	0	.	.	.	.	0	.	.	.	.	0	.	.	.	.	0
Tulear_39	2	3	2	1	3	10	2	2	0	.	.	.	.	0	.	.	.	.	0	.	.	.	.	0	.	.	.	.	0	.	.	.	.	0	.	.	.	.	0	.	.	.	.	0	.	.	.	.	0
Tulear_40	2	3	2	0	.	.	.	.	0	.	.	.	.	0	.	.	.	.	0	.	.	.	.	0	.	.	.	.	0	.	.	.	.	0	.	.	.	.	0	.	.	.	.	0	.	.	.	.	0
Tulear_41	2	3	2	0	.	.	.	.	0	.	.	.	.	0	.	.	.	.	0	.	.	.	.	0	.	.	.	.	0	.	.	.	.	0	.	.	.	.	0	.	.	.	.	0	.	.	.	.	0
Tulear_42	2	3	2	0	.	.	.	.	0	.	.	.	.	0	.	.	.	.	0	.	.	.	.	0	.	.	.	.	0	.	.	.	.	0	.	.	.	.	0	.	.	.	.	0	.	.	.	.	0
Tulear_43	2	3	2	0	.	.	.	.	0	.	.	.	.	0	.	.	.	.	0	.	.	.	.	0	.	.	.	.	0	.	.	.	.	0	.	.	.	.	0	.	.	.	.	0	.	.	.	.	0
Tulear_44	2	3	2	0	.	.	.	.	0	.	.	.	.	0	.	.	.	.	0	.	.	.	.	0	.	.	.	.	0	.	.	.	.	0	.	.	.	.	0	.	.	.	.	0	.	.	.	.	0
Tulear_45	2	3	2	0	.	.	.	.	0	.	.	.	.	0	.	.	.	.	0	.	.	.	.	0	.	.	.	.	0	.	.	.	.	0	.	.	.	.	0	.	.	.	.	0	.	.	.	.	0
Tulear_46	2	2	1	0	.	.	.	.	0	.	.	.	.	0	.	.	.	.	0	.	.	.	.	0	.	.	.	.	0	.	.	.	.	0	.	.	.	.	0	.	.	.	.	0	.	.	.	.	0
Tulear_47	2	3	2	0	.	.	.	.	0	.	.	.	.	0	.	.	.	.	0	.	.	.	.	0	.	.	.	.	0	.	.	.	.	0	.	.	.	.	0	.	.	.	.	0	.	.	.	.	0
Tulear_48	2	3	2	0	.	.	.	.	0	.	.	.	.	0	.	.	.	.	0	.	.	.	.	0	.	.	.	.	0	.	.	.	.	0	.	.	.	.	0	.	.	.	.	0	.	.	.	.	0
Tulear_49	2	3	2	0	.	.	.	.	0	.	.	.	.	0	.	.	.	.	0	.	.	.	.	0	.	.	.	.	0	.	.	.	.	0	.	.	.	.	0	.	.	.	.	0	.	.	.	.	0
Tulear_50	2	3	2	0	.	.	.	.	0	.	.	.	.	0	.	.	.	.	0	.	.	.	.	0	.	.	.	.	0	.	.	.	.	0	.	.	.	.	0	.	.	.	.	0	.	.	.	.	0
Tulear_51	2	3	2	0	.	.	.	.	0	.	.	.	.	1	1	12	2	2	0	.	.	.	.	0	.	.	.	.	0	.	.	.	.	0	.	.	.	.	0	.	.	.	.	0	.	.	.	.	0
Tulear_52	2	3	2	0	.	.	.	.	0	.	.	.	.	0	.	.	.	.	0	.	.	.	.	0	.	.	.	.	0	.	.	.	.	0	.	.	.	.	0	.	.	.	.	0	.	.	.	.	0
Tulear_53	2	3	2	0	.	.	.	.	0	.	.	.	.	0	.	.	.	.	0	.	.	.	.	0	.	.	.	.	0	.	.	.	.	0	.	.	.	.	0	.	.	.	.	0	.	.	.	.	0
Tulear_54	2	3	2	0	.	.	.	.	0	.	.	.	.	0	.	.	.	.	0	.	.	.	.	0	.	.	.	.	0	.	.	.	.	0	.	.	.	.	0	.	.	.	.	0	.	.	.	.	0
Tulear_55	2	3	2	1	3	10	2	2	0	.	.	.	.	0	.	.	.	.	0	.	.	.	.	0	.	.	.	.	0	.	.	.	.	0	.	.	.	.	0	.	.	.	.	0	.	.	.	.	0
Tulear_56	2	3	2	1	3	5	1	2	0	.	.	.	.	0	.	.	.	.	0	.	.	.	.	0	.	.	.	.	0	.	.	.	.	0	.	.	.	.	0	.	.	.	.	0	.	.	.	.	0
Tulear_57	2	3	2	1	3	10	2	2	0	.	.	.	.	0	.	.	.	.	0	.	.	.	.	0	.	.	.	.	0	.	.	.	.	0	.	.	.	.	0	.	.	.	.	0	.	.	.	.	0
Tulear_58	2	3	2	1	3	10	2	2	0	.	.	.	.	0	.	.	.	.	0	.	.	.	.	0	.	.	.	.	0	.	.	.	.	0	.	.	.	.	0	.	.	.	.	0	.	.	.	.	0
Tulear_59	2	3	2	1	3	10	2	2	0	.	.	.	.	0	.	.	.	.	0	.	.	.	.	0	.	.	.	.	0	.	.	.	.	0	.	.	.	.	0	.	.	.	.	0	.	.	.	.	0
Tulear_60	2	3	2	0	.	.	.	.	0	.	.	.	.	0	.	.	.	.	0	.	.	.	.	0	.	.	.	.	0	.	.	.	.	0	.	.	.	.	0	.	.	.	.	0	.	.	.	.	0
Tulear_61	2	3	2	0	.	.	.	.	0	.	.	.	.	0	.	.	.	.	0	.	.	.	.	0	.	.	.	.	0	.	.	.	.	0	.	.	.	.	0	.	.	.	.	0	.	.	.	.	0
Tulear_62	2	3	2	1	3	10	2	2	0	.	.	.	.	0	.	.	.	.	0	.	.	.	.	0	.	.	.	.	0	.	.	.	.	0	.	.	.	.	0	.	.	.	.	0	.	.	.	.	0
Tulear_63	2	3	2	0	.	.	.	.	0	.	.	.	.	0	.	.	.	.	0	.	.	.	.	0	.	.	.	.	0	.	.	.	.	0	.	.	.	.	0	.	.	.	.	0	.	.	.	.	0
Tulear_64	2	3	2	1	3	1	1	1	0	.	.	.	.	0	.	.	.	.	0	.	.	.	.	0	.	.	.	.	0	.	.	.	.	0	.	.	.	.	0	.	.	.	.	0	.	.	.	.	0
Tulear_65	2	3	2	0	.	.	.	.	0	.	.	.	.	0	.	.	.	.	0	.	.	.	.	0	.	.	.	.	0	.	.	.	.	0	.	.	.	.	0	.	.	.	.	0	.	.	.	.	0
Tulear_66	2	3	2	0	.	.	.	.	0	.	.	.	.	0	.	.	.	.	0	.	.	.	.	0	.	.	.	.	0	.	.	.	.	0	.	.	.	.	0	.	.	.	.	0	.	.	.	.	0
Tulear_67	2	3	2	0	.	.	.	.	0	.	.	.	.	0	.	.	.	.	0	.	.	.	.	0	.	.	.	.	0	.	.	.	.	0	.	.	.	.	0	.	.	.	.	0	.	.	.	.	0
Tulear_68	2	3	2	0	.	.	.	.	0	.	.	.	.	0	.	.	.	.	0	.	.	.	.	0	.	.	.	.	0	.	.	.	.	0	.	.	.	.	0	.	.	.	.	0	.	.	.	.	0
Tulear_69	2	3	2	0	.	.	.	.	0	.	.	.	.	0	.	.	.	.	0	.	.	.	.	0	.	.	.	.	0	.	.	.	.	0	.	.	.	.	0	.	.	.	.	0	.	.	.	.	0
Tulear_70	2	3	2	0	.	.	.	.	0	.	.	.	.	0	.	.	.	.	0	.	.	.	.	0	.	.	.	.	0	.	.	.	.	0	.	.	.	.	0	.	.	.	.	0	.	.	.	.	0
Tulear_71	2	3	2	0	.	.	.	.	0	.	.	.	.	0	.	.	.	.	0	.	.	.	.	0	.	.	.	.	0	.	.	.	.	0	.	.	.	.	0	.	.	.	.	0	.	.	.	.	0
Tulear_72	2	3	2	0	.	.	.	.	0	.	.	.	.	0	.	.	.	.	0	.	.	.	.	0	.	.	.	.	0	.	.	.	.	0	.	.	.	.	0	.	.	.	.	0	.	.	.	.	0
Tulear_73	2	3	2	1	3	1	1	2	0	.	.	.	.	0	.	.	.	.	0	.	.	.	.	0	.	.	.	.	0	.	.	.	.	0	.	.	.	.	0	.	.	.	.	0	.	.	.	.	1
Tulear_74	2	3	2	0	.	.	.	.	0	.	.	.	.	0	.	.	.	.	0	.	.	.	.	0	.	.	.	.	0	.	.	.	.	0	.	.	.	.	0	.	.	.	.	0	.	.	.	.	0
Tulear_75	2	3	2	0	.	.	.	.	0	.	.	.	.	0	.	.	.	.	0	.	.	.	.	0	.	.	.	.	0	.	.	.	.	0	.	.	.	.	0	.	.	.	.	0	.	.	.	.	0
Tulear_76	2	3	2	1	3	10	2	2	0	.	.	.	.	0	.	.	.	.	0	.	.	.	.	0	.	.	.	.	0	.	.	.	.	0	.	.	.	.	0	.	.	.	.	0	.	.	.	.	0
Tulear_77	2	3	2	1	3	10	2	1	0	.	.	.	.	0	.	.	.	.	0	.	.	.	.	0	.	.	.	.	0	.	.	.	.	0	.	.	.	.	0	.	.	.	.	0	.	.	.	.	0
Tulear_78	2	3	2	0	.	.	.	.	0	.	.	.	.	0	.	.	.	.	0	.	.	.	.	0	.	.	.	.	0	.	.	.	.	0	.	.	.	.	0	.	.	.	.	0	.	.	.	.	0
Tulear_79	2	3	2	0	.	.	.	.	0	.	.	.	.	0	.	.	.	.	0	.	.	.	.	0	.	.	.	.	0	.	.	.	.	0	.	.	.	.	0	.	.	.	.	0	.	.	.	.	0
Tulear_80	2	3	2	1	3	13	2	2	0	.	.	.	.	0	.	.	.	.	0	.	.	.	.	0	.	.	.	.	0	.	.	.	.	0	.	.	.	.	0	.	.	.	.	0	.	.	.	.	0
Tulear_81	2	3	2	0	.	.	.	.	0	.	.	.	.	0	.	.	.	.	0	.	.	.	.	0	.	.	.	.	0	.	.	.	.	0	.	.	.	.	0	.	.	.	.	0	.	.	.	.	0
Tulear_82	2	3	2	0	.	.	.	.	0	.	.	.	.	0	.	.	.	.	0	.	.	.	.	0	.	.	.	.	0	.	.	.	.	0	.	.	.	.	0	.	.	.	.	0	.	.	.	.	0
Tulear_83	2	3	2	0	.	.	.	.	0	.	.	.	.	0	.	.	.	.	0	.	.	.	.	0	.	.	.	.	0	.	.	.	.	0	.	.	.	.	0	.	.	.	.	0	.	.	.	.	0
Tulear_84	2	3	2	0	.	.	.	.	0	.	.	.	.	0	.	.	.	.	0	.	.	.	.	0	.	.	.	.	0	.	.	.	.	0	.	.	.	.	0	.	.	.	.	0	.	.	.	.	0
Tulear_85	2	3	2	0	.	.	.	.	0	.	.	.	.	0	.	.	.	.	0	.	.	.	.	0	.	.	.	.	0	.	.	.	.	0	.	.	.	.	0	.	.	.	.	0	.	.	.	.	0
Tulear_86	2	3	2	0	.	.	.	.	0	.	.	.	.	0	.	.	.	.	0	.	.	.	.	0	.	.	.	.	0	.	.	.	.	0	.	.	.	.	0	.	.	.	.	0	.	.	.	.	0
Tulear_87	2	3	2	0	.	.	.	.	0	.	.	.	.	0	.	.	.	.	0	.	.	.	.	0	.	.	.	.	0	.	.	.	.	0	.	.	.	.	0	.	.	.	.	0	.	.	.	.	0
Tulear_88	2	3	2	0	.	.	.	.	0	.	.	.	.	0	.	.	.	.	0	.	.	.	.	0	.	.	.	.	0	.	.	.	.	0	.	.	.	.	0	.	.	.	.	0	.	.	.	.	0
Tulear_89	2	3	2	0	.	.	.	.	0	.	.	.	.	0	.	.	.	.	0	.	.	.	.	0	.	.	.	.	0	.	.	.	.	0	.	.	.	.	0	.	.	.	.	0	.	.	.	.	0
Tulear_90	2	3	2	1	3	.	.	2	0	.	.	.	.	0	.	.	.	.	0	.	.	.	.	0	.	.	.	.	0	.	.	.	.	0	.	.	.	.	0	.	.	.	.	0	.	.	.	.	0
Tulear_91	2	3	2	0	.	.	.	.	0	.	.	.	.	0	.	.	.	.	0	.	.	.	.	0	.	.	.	.	0	.	.	.	.	0	.	.	.	.	0	.	.	.	.	0	.	.	.	.	0
Tulear_92	2	3	2	0	.	.	.	.	0	.	.	.	.	0	.	.	.	.	0	.	.	.	.	0	.	.	.	.	0	.	.	.	.	0	.	.	.	.	0	.	.	.	.	0	.	.	.	.	0
Tulear_93	2	3	2	0	.	.	.	.	0	.	.	.	.	0	.	.	.	.	0	.	.	.	.	0	.	.	.	.	0	.	.	.	.	0	.	.	.	.	0	.	.	.	.	0	.	.	.	.	0
Tulear_94	2	3	2	0	.	.	.	.	0	.	.	.	.	0	.	.	.	.	0	.	.	.	.	0	.	.	.	.	0	.	.	.	.	0	.	.	.	.	0	.	.	.	.	0	.	.	.	.	0
Tulear_95	2	3	2	1	3	10	2	2	0	.	.	.	.	0	.	.	.	.	0	.	.	.	.	0	.	.	.	.	0	.	.	.	.	0	.	.	.	.	0	.	.	.	.	0	.	.	.	.	0
Tulear_96	2	3	2	0	.	.	.	.	0	.	.	.	.	0	.	.	.	.	0	.	.	.	.	0	.	.	.	.	0	.	.	.	.	0	.	.	.	.	0	.	.	.	.	0	.	.	.	.	0
Tulear_97	2	3	2	0	.	.	.	.	0	.	.	.	.	0	.	.	.	.	0	.	.	.	.	0	.	.	.	.	0	.	.	.	.	0	.	.	.	.	0	.	.	.	.	0	.	.	.	.	0
Tulear_98	2	3	2	0	.	.	.	.	0	.	.	.	.	0	.	.	.	.	0	.	.	.	.	0	.	.	.	.	0	.	.	.	.	0	.	.	.	.	0	.	.	.	.	0	.	.	.	.	0
Highl_99	1	2	1	0	.	.	.	.	0	.	.	.	.	0	.	.	.	.	0	.	.	.	.	1	3	25	2	1	0	.	.	.	.	0	.	.	.	.	0	.	.	.	.	0	.	.	.	.	0
Highl_100	1	2	1	1	3	.	.	2	0	.	.	.	.	0	.	.	.	.	0	.	.	.	.	0	.	.	.	.	0	.	.	.	.	0	.	.	.	.	0	.	.	.	.	0	.	.	.	.	0
Highl_101	1	2	1	0	.	.	.	.	0	.	.	.	.	0	.	.	.	.	0	.	.	.	.	0	.	.	.	.	0	.	.	.	.	0	.	.	.	.	0	.	.	.	.	0	.	.	.	.	0
Highl_102	1	2	1	0	.	.	.	.	0	.	.	.	.	0	.	.	.	.	0	.	.	.	.	0	.	.	.	.	0	.	.	.	.	0	.	.	.	.	0	.	.	.	.	0	.	.	.	.	0
Highl_103	1	2	1	1	3	1	1	2	0	.	.	.	.	0	.	.	.	.	0	.	.	.	.	0	.	.	.	.	0	.	.	.	.	0	.	.	.	.	0	.	.	.	.	1	1	5	1	2	0
Highl_104	1	2	1	1	3	1	1	2	0	.	.	.	.	0	.	.	.	.	0	.	.	.	.	0	.	.	.	.	0	.	.	.	.	0	.	.	.	.	0	.	.	.	.	1	1	5	1	2	0
Highl_105	1	2	1	0	.	.	.	.	1	1	5	1	2	0	.	.	.	.	0	.	.	.	.	0	.	.	.	.	0	.	.	.	.	0	.	.	.	.	0	.	.	.	.	0	.	.	.	.	0
Highl_106	1	2	1	0	.	.	.	.	1	1	5	1	2	0	.	.	.	.	0	.	.	.	.	0	.	.	.	.	0	.	.	.	.	0	.	.	.	.	0	.	.	.	.	0	.	.	.	.	0
Highl_107	1	2	1	0	.	.	.	.	0	.	.	.	.	0	.	.	.	.	0	.	.	.	.	0	.	.	.	.	0	.	.	.	.	0	.	.	.	.	0	.	.	.	.	0	.	.	.	.	0
Highl_108	1	2	1	0	.	.	.	.	0	.	.	.	.	0	.	.	.	.	0	.	.	.	.	0	.	.	.	.	0	.	.	.	.	0	.	.	.	.	0	.	.	.	.	0	.	.	.	.	0
Highl_109	1	2	1	1	3	1	1	2	1	1	5	1	2	0	.	.	.	.	0	.	.	.	.	0	.	.	.	.	0	.	.	.	.	0	.	.	.	.	0	.	.	.	.	1	1	5	1	2	0
Highl_110	1	2	1	1	3	1	1	2	0	.	.	.	.	0	.	.	.	.	0	.	.	.	.	0	.	.	.	.	0	.	.	.	.	0	.	.	.	.	0	.	.	.	.	1	1	5	1	2	0
Highl_111	1	2	1	1	3	1	1	2	0	.	.	.	.	0	.	.	.	.	0	.	.	.	.	0	.	.	.	.	0	.	.	.	.	0	.	.	.	.	0	.	.	.	.	1	1	5	1	2	0
Highl_112	1	2	1	0	.	.	.	.	0	.	.	.	.	0	.	.	.	.	0	.	.	.	.	0	.	.	.	.	0	.	.	.	.	0	.	.	.	.	0	.	.	.	.	0	.	.	.	.	0
Highl_113	1	2	1	1	3	1	1	2	0	.	.	.	.	0	.	.	.	.	0	.	.	.	.	0	.	.	.	.	0	.	.	.	.	0	.	.	.	.	0	.	.	.	.	1	1	5	1	2	0
Highl_114	1	2	1	1	3	1	1	2	0	.	.	.	.	0	.	.	.	.	0	.	.	.	.	0	.	.	.	.	0	.	.	.	.	0	.	.	.	.	1	1	5	1	2	1	1	5	1	2	0
Highl_115	1	2	1	0	.	.	.	.	1	1	5	1	2	0	.	.	.	.	0	.	.	.	.	0	.	.	.	.	0	.	.	.	.	0	.	.	.	.	0	.	.	.	.	1	1	5	1	2	0
Highl_116	1	2	1	0	.	.	.	.	0	.	.	.	.	0	.	.	.	.	0	.	.	.	.	0	.	.	.	.	0	.	.	.	.	0	.	.	.	.	0	.	.	.	.	0	.	.	.	.	0
Highl_117	1	2	1	1	3	1	1	.	1	1	5	1	.	0	.	.	.	.	0	.	.	.	.	0	.	.	.	.	0	.	.	.	.	0	.	.	.	.	0	.	.	.	.	1	1	5	1	.	0
Highl_118	1	2	1	1	3	1	1	2	1	1	5	1	2	0	.	.	.	.	0	.	.	.	.	0	.	.	.	.	0	.	.	.	.	0	.	.	.	.	0	.	.	.	.	1	1	5	1	2	0
Highl_119	1	2	1	1	3	1	1	2	0	.	.	.	.	0	.	.	.	.	0	.	.	.	.	0	.	.	.	.	0	.	.	.	.	0	.	.	.	.	0	.	.	.	.	1	1	5	1	2	0
Highl_120	1	2	1	0	.	.	.	.	1	1	5	1	2	0	.	.	.	.	0	.	.	.	.	0	.	.	.	.	0	.	.	.	.	0	.	.	.	.	0	.	.	.	.	0	.	.	.	.	0
Highl_121	1	2	1	0	.	.	.	.	0	.	.	.	.	0	.	.	.	.	0	.	.	.	.	0	.	.	.	.	0	.	.	.	.	0	.	.	.	.	0	.	.	.	.	0	.	.	.	.	0
Highl_122	1	2	1	0	.	.	.	.	1	1	5	1	2	0	.	.	.	.	0	.	.	.	.	0	.	.	.	.	0	.	.	.	.	0	.	.	.	.	0	.	.	.	.	1	1	5	1	2	0
Highl_123	1	2	1	0	.	.	.	.	1	1	5	1	2	0	.	.	.	.	0	.	.	.	.	0	.	.	.	.	0	.	.	.	.	0	.	.	.	.	0	.	.	.	.	0	.	.	.	.	0
Highl_124	1	1	1	1	3	1	1	2	0	.	.	.	.	0	.	.	.	.	0	.	.	.	.	0	.	.	.	.	0	.	.	.	.	0	.	.	.	.	0	.	.	.	.	0	.	.	.	.	0
Highl_125	1	2	1	0	.	.	.	.	0	.	.	.	.	0	.	.	.	.	0	.	.	.	.	0	.	.	.	.	0	.	.	.	.	0	.	.	.	.	0	.	.	.	.	0	.	.	.	.	0
Highl_126	1	2	1	0	.	.	.	.	0	.	.	.	.	0	.	.	.	.	0	.	.	.	.	0	.	.	.	.	0	.	.	.	.	0	.	.	.	.	0	.	.	.	.	0	.	.	.	.	0
Highl_127	1	2	1	1	3	1	1	2	1	1	5	1	2	0	.	.	.	.	0	.	.	.	.	1	2	10	2	1	0	.	.	.	.	0	.	.	.	.	0	.	.	.	.	0	.	.	.	.	0
Highl_128	1	2	1	1	3	1	1	2	0	.	.	.	.	0	.	.	.	.	0	.	.	.	.	0	.	.	.	.	0	.	.	.	.	0	.	.	.	.	0	.	.	.	.	0	.	.	.	.	0
Highl_129	1	2	1	1	3	1	1	2	0	.	.	.	.	0	.	.	.	.	0	.	.	.	.	0	.	.	.	.	0	.	.	.	.	0	.	.	.	.	0	.	.	.	.	0	.	.	.	.	0
Highl_130	1	2	1	1	3	1	1	2	0	.	.	.	.	0	.	.	.	.	0	.	.	.	.	0	.	.	.	.	0	.	.	.	.	0	.	.	.	.	0	.	.	.	.	0	.	.	.	.	0
Highl_131	1	1	1	1	3	1	1	2	0	.	.	.	.	0	.	.	.	.	0	.	.	.	.	0	.	.	.	.	0	.	.	.	.	0	.	.	.	.	0	.	.	.	.	0	.	.	.	.	0
Highl_132	1	2	1	1	3	1	1	.	0	.	.	.	.	0	.	.	.	.	0	.	.	.	.	0	.	.	.	.	0	.	.	.	.	0	.	.	.	.	0	.	.	.	.	0	.	.	.	.	0
Highl_133	1	2	1	1	3	1	1	2	0	.	.	.	.	0	.	.	.	.	0	.	.	.	.	0	.	.	.	.	0	.	.	.	.	0	.	.	.	.	0	.	.	.	.	0	.	.	.	.	0
Highl_134	1	2	1	0	.	.	.	.	0	.	.	.	.	0	.	.	.	.	0	.	.	.	.	0	.	.	.	.	0	.	.	.	.	0	.	.	.	.	0	.	.	.	.	0	.	.	.	.	0
Highl_135	1	1	1	0	.	.	.	.	0	.	.	.	.	0	.	.	.	.	0	.	.	.	.	0	.	.	.	.	0	.	.	.	.	0	.	.	.	.	0	.	.	.	.	0	.	.	.	.	0
Highl_136	1	1	1	0	.	.	.	.	0	.	.	.	.	0	.	.	.	.	0	.	.	.	.	0	.	.	.	.	0	.	.	.	.	0	.	.	.	.	0	.	.	.	.	0	.	.	.	.	0
Highl_137	1	1	1	0	.	.	.	.	0	.	.	.	.	0	.	.	.	.	0	.	.	.	.	0	.	.	.	.	0	.	.	.	.	0	.	.	.	.	0	.	.	.	.	0	.	.	.	.	0
Highl_138	1	1	1	1	3	1	1	.	0	.	.	.	.	0	.	.	.	.	0	.	.	.	.	0	.	.	.	.	0	.	.	.	.	0	.	.	.	.	0	.	.	.	.	0	.	.	.	.	0
Highl_139	1	1	1	0	.	.	.	.	0	.	.	.	.	1	1	5	1	2	0	.	.	.	.	0	.	.	.	.	0	.	.	.	.	0	.	.	.	.	0	.	.	.	.	1	1	5	1	2	0
Highl_140	1	2	1	0	.	.	.	.	1	1	5	1	2	0	.	.	.	.	0	.	.	.	.	0	.	.	.	.	0	.	.	.	.	0	.	.	.	.	0	.	.	.	.	0	.	.	.	.	0
Highl_141	1	2	1	0	.	.	.	.	0	.	.	.	.	0	.	.	.	.	0	.	.	.	.	1	3	10	2	2	0	.	.	.	.	0	.	.	.	.	0	.	.	.	.	1	1	5	1	1	0
Highl_142	1	1	1	0	.	.	.	.	0	.	.	.	.	0	.	.	.	.	1	1	7	2	2	0	.	.	.	.	0	.	.	.	.	0	.	.	.	.	0	.	.	.	.	0	.	.	.	.	0
Highl_143	1	1	1	1	3	1	1	2	0	.	.	.	.	0	.	.	.	.	0	.	.	.	.	0	.	.	.	.	0	.	.	.	.	0	.	.	.	.	0	.	.	.	.	0	.	.	.	.	0
Highl_144	1	1	1	1	3	1	1	2	0	.	.	.	.	0	.	.	.	.	0	.	.	.	.	0	.	.	.	.	0	.	.	.	.	0	.	.	.	.	0	.	.	.	.	0	.	.	.	.	0
Highl_145	1	2	1	0	.	.	.	.	1	1	5	1	2	0	.	.	.	.	0	.	.	.	.	0	.	.	.	.	0	.	.	.	.	0	.	.	.	.	0	.	.	.	.	0	.	.	.	.	0
Highl_146	1	2	1	0	.	.	.	.	1	1	5	1	2	0	.	.	.	.	0	.	.	.	.	0	.	.	.	.	0	.	.	.	.	0	.	.	.	.	0	.	.	.	.	1	1	5	1	2	0
Highl_147	1	1	1	1	3	1	1	2	1	1	5	1	2	0	.	.	.	.	0	.	.	.	.	0	.	.	.	.	0	.	.	.	.	0	.	.	.	.	0	.	.	.	.	0	.	.	.	.	0
Highl_148	1	2	1	1	3	1	1	2	0	.	.	.	.	1	1	5	1	2	0	.	.	.	.	0	.	.	.	.	0	.	.	.	.	0	.	.	.	.	0	.	.	.	.	0	.	.	.	.	0
Highl_149	1	2	1	0	.	.	.	.	0	.	.	.	.	0	.	.	.	.	0	.	.	.	.	0	.	.	.	.	0	.	.	.	.	0	.	.	.	.	0	.	.	.	.	0	.	.	.	.	1
Highl_150	1	2	1	0	.	.	.	.	0	.	.	.	.	0	.	.	.	.	0	.	.	.	.	0	.	.	.	.	0	.	.	.	.	0	.	.	.	.	0	.	.	.	.	0	.	.	.	.	0
Highl_151	1	1	1	1	3	1	1	2	0	.	.	.	.	0	.	.	.	.	1	1	7	2	2	0	.	.	.	.	0	.	.	.	.	0	.	.	.	.	0	.	.	.	.	0	.	.	.	.	0
Highl_152	1	2	1	1	3	1	1	2	0	.	.	.	.	0	.	.	.	.	0	.	.	.	.	1	3	4	3	2	0	.	.	.	.	0	.	.	.	.	0	.	.	.	.	0	.	.	.	.	0
Highl_153	1	2	1	1	3	1	1	2	1	1	5	1	2	0	.	.	.	.	0	.	.	.	.	0	.	.	.	.	0	.	.	.	.	0	.	.	.	.	0	.	.	.	.	0	.	.	.	.	0
Highl_154	1	2	1	1	3	1	1	2	1	1	5	1	2	0	.	.	.	.	0	.	.	.	.	0	.	.	.	.	0	.	.	.	.	0	.	.	.	.	0	.	.	.	.	0	.	.	.	.	0
Highl_155	1	2	1	1	3	1	1	2	0	.	.	.	.	0	.	.	.	.	0	.	.	.	.	0	.	.	.	.	0	.	.	.	.	0	.	.	.	.	0	.	.	.	.	0	.	.	.	.	0
Highl_156	1	1	1	0	.	.	.	.	0	.	.	.	.	0	.	.	.	.	0	.	.	.	.	0	.	.	.	.	0	.	.	.	.	0	.	.	.	.	0	.	.	.	.	0	.	.	.	.	0
Highl_157	1	1	1	0	.	.	.	.	1	1	5	1	2	0	.	.	.	.	0	.	.	.	.	0	.	.	.	.	0	.	.	.	.	0	.	.	.	.	0	.	.	.	.	0	.	.	.	.	0
Highl_158	1	2	1	1	3	1	1	2	1	1	5	1	2	0	.	.	.	.	0	.	.	.	.	0	.	.	.	.	0	.	.	.	.	0	.	.	.	.	0	.	.	.	.	0	.	.	.	.	0
Highl_159	1	2	1	1	3	1	1	2	1	1	5	1	2	0	.	.	.	.	0	.	.	.	.	0	.	.	.	.	0	.	.	.	.	0	.	.	.	.	0	.	.	.	.	0	.	.	.	.	0
Highl_160	1	2	1	1	3	1	1	2	1	1	5	1	2	0	.	.	.	.	0	.	.	.	.	0	.	.	.	.	0	.	.	.	.	0	.	.	.	.	0	.	.	.	.	0	.	.	.	.	0
Highl_161	1	2	1	1	3	1	1	1	0	.	.	.	2	0	.	.	.	.	0	.	.	.	.	0	.	.	.	.	0	.	.	.	.	0	.	.	.	.	0	.	.	.	.	0	.	.	.	.	0
Highl_162	1	1	1	0	.	.	.	.	1	1	5	1	2	0	.	.	.	.	0	.	.	.	.	0	.	.	.	.	0	.	.	.	.	0	.	.	.	.	0	.	.	.	.	1	1	5	1	2	0
Highl_163	1	2	1	0	.	.	.	.	1	1	5	1	2	0	.	.	.	.	0	.	.	.	.	0	.	.	.	.	0	.	.	.	.	0	.	.	.	.	0	.	.	.	.	0	.	.	.	.	0
Highl_164	1	2	1	1	3	1	1	2	1	1	5	1	2	0	.	.	.	.	0	.	.	.	.	0	.	.	.	.	0	.	.	.	.	0	.	.	.	.	0	.	.	.	.	0	.	.	.	.	0
Highl_165	1	2	1	1	3	1	1	2	1	1	5	1	2	0	.	.	.	.	0	.	.	.	.	0	.	.	.	.	0	.	.	.	.	0	.	.	.	.	0	.	.	.	.	0	.	.	.	.	0
Highl_166	1	2	1	1	3	1	1	2	1	1	5	1	2	0	.	.	.	.	0	.	.	.	.	0	.	.	.	.	0	.	.	.	.	0	.	.	.	.	0	.	.	.	.	0	.	.	.	.	0
Highl_167	1	2	1	0	.	.	.	.	0	.	.	.	.	0	.	.	.	.	0	.	.	.	.	0	.	.	.	.	0	.	.	.	.	0	.	.	.	.	0	.	.	.	.	0	.	.	.	.	0
Highl_168	1	1	1	0	.	.	.	.	0	.	.	.	.	0	.	.	.	.	0	.	.	.	.	0	.	.	.	.	0	.	.	.	.	0	.	.	.	.	0	.	.	.	.	0	.	.	.	.	0
Highl_169	1	2	1	0	.	.	.	.	0	.	.	.	.	0	.	.	.	.	0	.	.	.	.	0	.	.	.	.	0	.	.	.	.	0	.	.	.	.	0	.	.	.	.	0	.	.	.	.	0
Highl_170	1	2	1	0	.	.	.	.	0	.	.	.	.	0	.	.	.	.	0	.	.	.	.	0	.	.	.	.	0	.	.	.	.	0	.	.	.	.	0	.	.	.	.	0	.	.	.	.	0
Highl_171	1	2	1	0	.	.	.	.	0	.	.	.	.	0	.	.	.	.	1	1	7	2	.	0	.	.	.	.	0	.	.	.	.	0	.	.	.	.	0	.	.	.	.	0	.	.	.	.	0
Highl_172	1	2	1	1	3	1	1	2	0	.	.	.	.	0	.	.	.	.	1	1	7	2	.	0	.	.	.	.	0	.	.	.	.	0	.	.	.	.	0	.	.	.	.	0	.	.	.	.	0
Highl_173	1	2	1	0	.	.	.	.	0	.	.	.	.	0	.	.	.	.	1	1	.	.	2	0	.	.	.	.	0	.	.	.	.	0	.	.	.	.	0	.	.	.	.	0	.	.	.	.	0
Highl_174	1	1	1	0	.	.	.	.	0	.	.	.	.	0	.	.	.	.	0	.	.	.	.	0	.	.	.	.	0	.	.	.	.	0	.	.	.	.	0	.	.	.	.	0	.	.	.	.	0
Highl_175	1	2	1	0	.	.	.	.	0	.	.	.	.	0	.	.	.	.	1	1	7	3	1	0	.	.	.	.	0	.	.	.	.	0	.	.	.	.	0	.	.	.	.	0	.	.	.	.	0
Highl_176	1	2	1	0	.	.	.	.	0	.	.	.	.	0	.	.	.	.	0	.	.	.	.	0	.	.	.	.	0	.	.	.	.	0	.	.	.	.	0	.	.	.	.	0	.	.	.	.	0
Highl_177	1	2	1	1	3	1	1	2	1	1	5	1	2	0	.	.	.	.	0	.	.	.	.	0	.	.	.	.	0	.	.	.	.	0	.	.	.	.	0	.	.	.	.	0	.	.	.	.	0
Highl_178	1	2	1	0	.	.	.	.	0	.	.	.	.	0	.	.	.	.	0	.	.	.	.	0	.	.	.	.	0	.	.	.	.	0	.	.	.	.	0	.	.	.	.	0	.	.	.	.	1
Highl_179	1	2	1	0	.	.	.	.	0	.	.	.	.	0	.	.	.	.	0	.	.	.	.	0	.	.	.	.	0	.	.	.	.	0	.	.	.	.	0	.	.	.	.	0	.	.	.	.	0
Highl_180	1	2	1	1	3	3	.	2	0	.	.	.	.	0	.	.	.	.	0	.	.	.	.	0	.	.	.	.	0	.	.	.	.	0	.	.	.	.	0	.	.	.	.	0	.	.	.	.	0
Highl_181	1	2	1	0	.	.	.	.	0	.	.	.	.	0	.	.	.	.	0	.	.	.	.	0	.	.	.	.	0	.	.	.	.	0	.	.	.	.	0	.	.	.	.	0	.	.	.	.	0
Highl_182	1	2	1	0	.	.	.	.	0	.	.	.	.	0	.	.	.	.	0	.	.	.	.	0	.	.	.	.	0	.	.	.	.	0	.	.	.	.	0	.	.	.	.	0	.	.	.	.	0
Highl_183	1	2	1	0	.	.	.	.	0	.	.	.	.	0	.	.	.	.	0	.	.	.	.	0	.	.	.	.	0	.	.	.	.	0	.	.	.	.	0	.	.	.	.	0	.	.	.	.	0
Highl_184	1	2	1	1	3	1	1	2	0	.	.	.	.	0	.	.	.	.	0	.	.	.	.	0	.	.	.	.	0	.	.	.	.	0	.	.	.	.	0	.	.	.	.	0	.	.	.	.	0
Mvoay_185	3	1	1	1	3	1	1	2	1	1	5	1	2	0	.	.	.	.	0	.	.	.	.	0	.	.	.	.	0	.	.	.	.	0	.	.	.	.	0	.	.	.	.	0	.	.	.	.	0
Mvoay_186	3	1	1	0	.	.	.	.	0	.	.	.	.	0	.	.	.	.	0	.	.	.	.	0	.	.	.	.	0	.	.	.	.	0	.	.	.	.	0	.	.	.	.	0	.	.	.	.	0
Mvoay_187	3	1	1	1	3	1	1	2	0	.	.	.	.	0	.	.	.	.	0	.	.	.	.	0	.	.	.	.	0	.	.	.	.	0	.	.	.	.	0	.	.	.	.	0	.	.	.	.	0
Mvoay_188	3	1	1	1	3	1	1	2	1	1	5	1	2	0	.	.	.	.	0	.	.	.	.	1	3	10	2	1	0	.	.	.	.	0	.	.	.	.	0	.	.	.	.	1	1	5	1	2	0
Mvoay_189	3	2	1	1	3	1	1	2	0	.	.	.	.	0	.	.	.	.	0	.	.	.	.	0	.	.	.	.	0	.	.	.	.	0	.	.	.	.	0	.	.	.	.	0	.	.	.	.	0
Mvoay_190	3	1	1	1	3	1	1	2	1	1	5	1	2	0	.	.	.	.	0	.	.	.	.	0	.	.	.	.	0	.	.	.	.	0	.	.	.	.	0	.	.	.	.	0	.	.	.	.	0
Mvoay_191	3	1	1	0	.	.	.	.	0	.	.	.	.	0	.	.	.	.	0	.	.	.	.	0	.	.	.	.	0	.	.	.	.	0	.	.	.	.	0	.	.	.	.	0	.	.	.	.	0
Mvoay_192	3	1	1	1	3	1	1	2	0	.	.	.	.	0	.	.	.	.	0	.	.	.	.	0	.	.	.	.	0	.	.	.	.	0	.	.	.	.	0	.	.	.	.	0	.	.	.	.	0
Mvoay_193	3	1	1	1	3	1	1	2	0	.	.	.	.	0	.	.	.	.	0	.	.	.	.	0	.	.	.	.	0	.	.	.	.	0	.	.	.	.	0	.	.	.	.	0	.	.	.	.	0
Mvoay_194	3	3	2	1	3	1	1	2	0	.	.	.	.	0	.	.	.	.	0	.	.	.	.	0	.	.	.	.	0	.	.	.	.	0	.	.	.	.	0	.	.	.	.	0	.	.	.	.	0
Mvoay_195	3	2	1	1	3	1	1	2	0	.	.	.	.	0	.	.	.	.	0	.	.	.	.	0	.	.	.	.	0	.	.	.	.	0	.	.	.	.	0	.	.	.	.	0	.	.	.	.	0
Mvoay_196	3	1	1	0	.	.	.	.	0	.	.	.	.	0	.	.	.	.	0	.	.	.	.	0	.	.	.	.	0	.	.	.	.	0	.	.	.	.	0	.	.	.	.	0	.	.	.	.	0
Mvoay_197	3	1	1	1	3	1	1	2	0	.	.	.	.	0	.	.	.	.	0	.	.	.	.	0	.	.	.	.	0	.	.	.	.	0	.	.	.	.	0	.	.	.	.	0	.	.	.	.	0
Mvoay_198	3	1	1	0	.	.	.	.	0	.	.	.	.	0	.	.	.	.	0	.	.	.	.	0	.	.	.	.	0	.	.	.	.	0	.	.	.	.	0	.	.	.	.	0	.	.	.	.	0
Mvoay_199	3	1	1	0	.	.	.	.	0	.	.	.	.	0	.	.	.	.	0	.	.	.	.	0	.	.	.	.	0	.	.	.	.	0	.	.	.	.	0	.	.	.	.	0	.	.	.	.	0
Mvoay_200	3	1	1	1	3	1	1	2	1	1	5	1	2	0	.	.	.	.	0	.	.	.	.	0	.	.	.	.	0	.	.	.	.	0	.	.	.	.	0	.	.	.	.	0	.	.	.	.	0
Mvoay_201	3	1	1	1	3	1	1	1	0	.	.	.	.	0	.	.	.	.	0	.	.	.	.	0	.	.	.	.	0	.	.	.	.	0	.	.	.	.	0	.	.	.	.	0	.	.	.	.	0
Mvoay_202	3	1	1	0	.	.	.	.	0	.	.	.	.	0	.	.	.	.	0	.	.	.	.	0	.	.	.	.	0	.	.	.	.	0	.	.	.	.	0	.	.	.	.	0	.	.	.	.	0
Mvoay_203	3	1	1	1	3	1	1	2	0	.	.	.	.	0	.	.	.	.	0	.	.	.	.	0	.	.	.	.	0	.	.	.	.	0	.	.	.	.	0	.	.	.	.	0	.	.	.	.	0
Mvoay_204	3	1	1	0	.	.	.	.	0	.	.	.	.	0	.	.	.	.	0	.	.	.	.	0	.	.	.	.	0	.	.	.	.	0	.	.	.	.	0	.	.	.	.	0	.	.	.	.	0
Mvoay_205	3	1	1	0	.	.	.	.	0	.	.	.	.	0	.	.	.	.	0	.	.	.	.	0	.	.	.	.	0	.	.	.	.	0	.	.	.	.	0	.	.	.	.	0	.	.	.	.	0
Mvoay_206	3	1	1	0	.	.	.	.	0	.	.	.	.	0	.	.	.	.	0	.	.	.	.	0	.	.	.	.	0	.	.	.	.	0	.	.	.	.	0	.	.	.	.	0	.	.	.	.	0
Mvoay_207	3	1	1	1	3	1	1	1	1	1	5	1	1	0	.	.	.	.	0	.	.	.	.	0	.	.	.	.	0	.	.	.	.	0	.	.	.	.	0	.	.	.	.	1	1	5	1	1	0
Mvoay_208	3	1	1	0	.	.	.	.	0	.	.	.	.	0	.	.	.	.	0	.	.	.	.	0	.	.	.	.	0	.	.	.	.	0	.	.	.	.	0	.	.	.	.	0	.	.	.	.	0
Mvoay_209	3	1	1	0	.	.	.	.	0	.	.	.	.	0	.	.	.	.	0	.	.	.	.	0	.	.	.	.	0	.	.	.	.	0	.	.	.	.	0	.	.	.	.	0	.	.	.	.	0
Mvoay_210	3	1	1	1	3	1	1	1	0	.	.	.	.	0	.	.	.	.	0	.	.	.	.	0	.	.	.	.	0	.	.	.	.	0	.	.	.	.	0	.	.	.	.	1	1	5	1	2	0
Mvoay_211	3	1	1	1	3	1	1	2	0	.	.	.	.	0	.	.	.	.	0	.	.	.	.	0	.	.	.	.	0	.	.	.	.	0	.	.	.	.	0	.	.	.	.	0	.	.	.	.	0
Mvoay_212	3	1	1	0	.	.	.	.	0	.	.	.	.	0	.	.	.	.	0	.	.	.	.	0	.	.	.	.	0	.	.	.	.	0	.	.	.	.	0	.	.	.	.	0	.	.	.	.	0
Mvoay_213	3	1	1	0	.	.	.	.	0	.	.	.	.	0	.	.	.	.	0	.	.	.	.	0	.	.	.	.	0	.	.	.	.	0	.	.	.	.	0	.	.	.	.	0	.	.	.	.	0
Mvoay_214	3	2	1	1	3	1	1	2	0	.	.	.	.	0	.	.	.	.	0	.	.	.	.	1	3	14	2	1	0	.	.	.	.	0	.	.	.	.	0	.	.	.	.	0	.	.	.	.	0
Mvoay_215	3	1	1	0	.	.	.	.	0	.	.	.	.	0	.	.	.	.	0	.	.	.	.	0	.	.	.	.	0	.	.	.	.	0	.	.	.	.	0	.	.	.	.	0	.	.	.	.	0
Mvoay_216	3	1	1	0	.	.	.	.	0	.	.	.	.	0	.	.	.	.	0	.	.	.	.	0	.	.	.	.	0	.	.	.	.	0	.	.	.	.	0	.	.	.	.	0	.	.	.	.	0
Mvoay_217	3	1	1	1	3	1	1	2	0	.	.	.	.	0	.	.	.	.	0	.	.	.	.	0	.	.	.	.	0	.	.	.	.	0	.	.	.	.	0	.	.	.	.	0	.	.	.	.	0
Mvoay_218	3	1	1	1	3	1	1	2	0	.	.	.	.	0	.	.	.	.	0	.	.	.	.	0	.	.	.	.	0	.	.	.	.	0	.	.	.	.	0	.	.	.	.	0	.	.	.	.	0
Mvoay_219	3	1	1	1	3	1	1	2	0	.	.	.	.	0	.	.	.	.	0	.	.	.	.	0	.	.	.	.	0	.	.	.	.	0	.	.	.	.	0	.	.	.	.	0	.	.	.	.	0
Mvoay_220	3	1	1	0	.	.	.	.	0	.	.	.	.	0	.	.	.	.	0	.	.	.	.	0	.	.	.	.	0	.	.	.	.	0	.	.	.	.	0	.	.	.	.	0	.	.	.	.	0
Mvoay_221	3	1	1	0	.	.	.	.	0	.	.	.	.	0	.	.	.	.	0	.	.	.	.	0	.	.	.	.	0	.	.	.	.	0	.	.	.	.	0	.	.	.	.	0	.	.	.	.	0
Mvoay_222	3	1	1	1	3	1	1	2	0	.	.	.	.	0	.	.	.	.	0	.	.	.	.	0	.	.	.	.	0	.	.	.	.	0	.	.	.	.	0	.	.	.	.	0	.	.	.	.	0
Mants_223	4	2	1	1	3	1	1	.	0	.	.	.	.	0	.	.	.	.	0	.	.	.	.	0	.	.	.	.	0	.	.	.	.	0	.	.	.	.	0	.	.	.	.	0	.	.	.	.	0
Mants_224	4	2	1	1	3	5	1	1	0	.	.	.	.	0	.	.	.	.	0	.	.	.	.	0	.	.	.	.	0	.	.	.	.	0	.	.	.	.	0	.	.	.	.	1	1	5	1	1	0
Mants_225	4	3	2	1	3	1	1	1	0	.	.	.	.	0	.	.	.	.	0	.	.	.	.	0	.	.	.	.	0	.	.	.	.	0	.	.	.	.	0	.	.	.	.	0	.	.	.	.	0
Mants_226	4	1	1	0	.	.	.	.	0	.	.	.	.	0	.	.	.	.	0	.	.	.	.	0	.	.	.	.	0	.	.	.	.	0	.	.	.	.	0	.	.	.	.	0	.	.	.	.	0
Mants_227	4	2	1	0	.	.	.	.	0	.	.	.	.	0	.	.	.	.	0	.	.	.	.	0	.	.	.	.	0	.	.	.	.	0	.	.	.	.	0	.	.	.	.	0	.	.	.	.	0
Mants_228	4	3	2	1	3	1	1	2	0	.	.	.	.	0	.	.	.	.	0	.	.	.	.	0	.	.	.	.	0	.	.	.	.	0	.	.	.	.	0	.	.	.	.	0	.	.	.	.	0
Mants_229	4	2	1	0	.	.	.	.	0	.	.	.	.	0	.	.	.	.	0	.	.	.	.	0	.	.	.	.	0	.	.	.	.	0	.	.	.	.	0	.	.	.	.	0	.	.	.	.	0
Mants_230	4	1	1	0	.	.	.	.	0	.	.	.	.	0	.	.	.	.	0	.	.	.	.	0	.	.	.	.	0	.	.	.	.	0	.	.	.	.	0	.	.	.	.	0	.	.	.	.	0
Mants_231	4	1	1	1	3	1	1	2	0	.	.	.	.	0	.	.	.	.	0	.	.	.	.	0	.	.	.	.	0	.	.	.	.	0	.	.	.	.	0	.	.	.	.	0	.	.	.	.	0
Mants_232	4	1	1	1	3	5	1	2	0	.	.	.	.	0	.	.	.	.	0	.	.	.	.	0	.	.	.	.	0	.	.	.	.	0	.	.	.	.	0	.	.	.	.	0	.	.	.	.	0
Mants_233	4	1	1	0	.	.	.	.	0	.	.	.	.	0	.	.	.	.	0	.	.	.	.	0	.	.	.	.	0	.	.	.	.	0	.	.	.	.	0	.	.	.	.	0	.	.	.	.	0
Mants_234	4	1	1	0	.	.	.	.	0	.	.	.	.	0	.	.	.	.	0	.	.	.	.	0	.	.	.	.	0	.	.	.	.	0	.	.	.	.	0	.	.	.	.	0	.	.	.	.	0
Mants_235	4	1	1	0	.	.	.	.	0	.	.	.	.	0	.	.	.	.	0	.	.	.	.	0	.	.	.	.	0	.	.	.	.	0	.	.	.	.	0	.	.	.	.	0	.	.	.	.	0
Mants_236	4	1	1	0	.	.	.	.	0	.	.	.	.	0	.	.	.	.	0	.	.	.	.	0	.	.	.	.	0	.	.	.	.	0	.	.	.	.	0	.	.	.	.	0	.	.	.	.	0
Mants_237	4	1	1	1	3	5	1	2	0	.	.	.	.	0	.	.	.	.	0	.	.	.	.	0	.	.	.	.	0	.	.	.	.	0	.	.	.	.	0	.	.	.	.	0	.	.	.	.	0
Mants_238	4	2	1	0	.	.	.	.	0	.	.	.	.	0	.	.	.	.	0	.	.	.	.	0	.	.	.	.	0	.	.	.	.	0	.	.	.	.	0	.	.	.	.	0	.	.	.	.	0
Mants_239	4	3	2	1	3	5	1	2	0	.	.	.	.	0	.	.	.	.	0	.	.	.	.	0	.	.	.	.	0	.	.	.	.	0	.	.	.	.	0	.	.	.	.	0	.	.	.	.	0
Mants_240	4	2	1	1	3	5	1	2	1	1	5	1	2	0	.	.	.	.	0	.	.	.	.	0	.	.	.	.	0	.	.	.	.	0	.	.	.	.	0	.	.	.	.	0	.	.	.	.	0
Mants_241	4	2	1	1	3	5	1	2	0	.	.	.	.	0	.	.	.	.	0	.	.	.	.	0	.	.	.	.	0	.	.	.	.	0	.	.	.	.	0	.	.	.	.	0	.	.	.	.	0
Mants_242	4	2	1	1	3	5	1	2	0	.	.	.	.	0	.	.	.	.	0	.	.	.	.	0	.	.	.	.	0	.	.	.	.	0	.	.	.	.	0	.	.	.	.	0	.	.	.	.	0
Mants_243	4	2	1	1	3	5	1	2	0	.	.	.	.	0	.	.	.	.	0	.	.	.	.	0	.	.	.	.	0	.	.	.	.	0	.	.	.	.	0	.	.	.	.	0	.	.	.	.	0
Mants_244	4	2	1	1	3	5	1	2	0	.	.	.	.	0	.	.	.	.	0	.	.	.	.	0	.	.	.	.	0	.	.	.	.	0	.	.	.	.	0	.	.	.	.	0	.	.	.	.	0
Mants_245	4	2	1	1	3	5	1	2	0	.	.	.	.	0	.	.	.	.	0	.	.	.	.	0	.	.	.	.	0	.	.	.	.	0	.	.	.	.	0	.	.	.	.	0	.	.	.	.	0
Mants_246	4	2	1	1	3	5	1	2	0	.	.	.	.	0	.	.	.	.	0	.	.	.	.	0	.	.	.	.	0	.	.	.	.	0	.	.	.	.	0	.	.	.	.	0	.	.	.	.	0
Mants_247	4	3	2	1	3	5	1	2	0	.	.	.	.	0	.	.	.	.	0	.	.	.	.	0	.	.	.	.	0	.	.	.	.	0	.	.	.	.	0	.	.	.	.	0	.	.	.	.	0
Mants_248	4	2	1	0	.	.	.	.	0	.	.	.	.	0	.	.	.	.	0	.	.	.	.	0	.	.	.	.	0	.	.	.	.	0	.	.	.	.	0	.	.	.	.	0	.	.	.	.	0
Mants_249	4	2	1	0	.	.	.	.	0	.	.	.	.	0	.	.	.	.	0	.	.	.	.	0	.	.	.	.	0	.	.	.	.	0	.	.	.	.	0	.	.	.	.	0	.	.	.	.	0
Mants_250	4	2	1	0	.	.	.	.	0	.	.	.	.	0	.	.	.	.	0	.	.	.	.	0	.	.	.	.	0	.	.	.	.	0	.	.	.	.	0	.	.	.	.	0	.	.	.	.	0
Mants_251	4	2	1	0	.	.	.	.	0	.	.	.	.	0	.	.	.	.	0	.	.	.	.	0	.	.	.	.	0	.	.	.	.	0	.	.	.	.	0	.	.	.	.	0	.	.	.	.	0
Mants_252	4	2	1	1	3	1	1	2	0	.	.	.	.	0	.	.	.	.	0	.	.	.	.	0	.	.	.	.	0	.	.	.	.	0	.	.	.	.	0	.	.	.	.	0	.	.	.	.	0
Mants_253	4	2	1	0	.	.	.	.	0	.	.	.	.	0	.	.	.	.	0	.	.	.	.	0	.	.	.	.	0	.	.	.	.	0	.	.	.	.	0	.	.	.	.	0	.	.	.	.	0
Mants_254	4	2	1	0	.	.	.	.	0	.	.	.	.	0	.	.	.	.	0	.	.	.	.	0	.	.	.	.	0	.	.	.	.	0	.	.	.	.	0	.	.	.	.	0	.	.	.	.	0
Mants_255	4	2	1	0	.	.	.	.	0	.	.	.	.	0	.	.	.	.	0	.	.	.	.	0	.	.	.	.	0	.	.	.	.	0	.	.	.	.	0	.	.	.	.	0	.	.	.	.	0
Mants_256	4	2	1	1	3	5	1	2	1	1	5	1	2	0	.	.	.	.	0	.	.	.	.	0	.	.	.	.	0	.	.	.	.	0	.	.	.	.	0	.	.	.	.	0	.	.	.	.	0
Mants_257	4	3	2	1	3	5	1	2	0	.	.	.	.	0	.	.	.	.	0	.	.	.	.	0	.	.	.	.	0	.	.	.	.	0	.	.	.	.	0	.	.	.	.	0	.	.	.	.	0
Mants_258	4	3	2	0	.	.	.	.	1	1	5	1	2	0	.	.	.	.	0	.	.	.	.	0	.	.	.	.	0	.	.	.	.	0	.	.	.	.	0	.	.	.	.	0	.	.	.	.	0
Mants_259	4	3	2	1	3	5	1	2	1	1	5	1	2	0	.	.	.	.	0	.	.	.	.	0	.	.	.	.	0	.	.	.	.	0	.	.	.	.	0	.	.	.	.	0	.	.	.	.	0
Mants_260	4	2	1	0	.	.	.	.	0	.	.	.	.	0	.	.	.	.	0	.	.	.	.	0	.	.	.	.	0	.	.	.	.	0	.	.	.	.	0	.	.	.	.	0	.	.	.	.	0
Mants_261	4	2	1	1	3	5	1	2	1	1	5	1	2	0	.	.	.	.	0	.	.	.	.	0	.	.	.	.	0	.	.	.	.	0	.	.	.	.	0	.	.	.	.	0	.	.	.	.	0
Mants_262	4	2	1	1	3	.	.	2	0	.	.	.	.	0	.	.	.	.	0	.	.	.	.	0	.	.	.	.	0	.	.	.	.	0	.	.	.	.	0	.	.	.	.	0	.	.	.	.	0
Mants_263	4	2	1	1	3	5	1	2	0	.	.	.	.	0	.	.	.	.	0	.	.	.	.	0	.	.	.	.	0	.	.	.	.	0	.	.	.	.	0	.	.	.	.	0	.	.	.	.	0
Mants_264	4	3	2	1	3	5	1	2	0	.	.	.	.	0	.	.	.	.	0	.	.	.	.	0	.	.	.	.	0	.	.	.	.	0	.	.	.	.	0	.	.	.	.	0	.	.	.	.	0
Mants_265	4	2	1	1	3	.	.	2	1	1	.	.	2	0	.	.	.	.	0	.	.	.	.	0	.	.	.	.	0	.	.	.	.	0	.	.	.	.	0	.	.	.	.	0	.	.	.	.	0
Mants_266	4	3	2	1	3	5	1	2	0	.	.	.	.	0	.	.	.	.	0	.	.	.	.	0	.	.	.	.	0	.	.	.	.	0	.	.	.	.	0	.	.	.	.	0	.	.	.	.	0
Mants_267	4	2	1	0	.	.	.	.	0	.	.	.	.	0	.	.	.	.	0	.	.	.	.	0	.	.	.	.	0	.	.	.	.	0	.	.	.	.	0	.	.	.	.	0	.	.	.	.	0
Mants_268	4	3	2	0	.	.	.	.	0	.	.	.	.	0	.	.	.	.	0	.	.	.	.	0	.	.	.	.	0	.	.	.	.	0	.	.	.	.	0	.	.	.	.	0	.	.	.	.	0
Mants_269	4	2	1	0	.	.	.	.	0	.	.	.	.	0	.	.	.	.	0	.	.	.	.	0	.	.	.	.	0	.	.	.	.	0	.	.	.	.	0	.	.	.	.	0	.	.	.	.	0
Mants_270	4	2	1	0	.	.	.	.	1	1	5	1	2	0	.	.	.	.	0	.	.	.	.	0	.	.	.	.	0	.	.	.	.	0	.	.	.	.	0	.	.	.	.	0	.	.	.	.	0
Mants_271	4	3	2	1	3	.	.	2	0	.	.	.	.	0	.	.	.	.	0	.	.	.	.	0	.	.	.	.	0	.	.	.	.	0	.	.	.	.	0	.	.	.	.	0	.	.	.	.	0
Mants_272	4	1	1	1	3	1	1	2	0	.	.	.	.	0	.	.	.	.	0	.	.	.	.	0	.	.	.	.	0	.	.	.	.	0	.	.	.	.	0	.	.	.	.	0	.	.	.	.	0
Mants_273	4	1	1	0	.	.	.	.	0	.	.	.	.	0	.	.	.	.	0	.	.	.	.	0	.	.	.	.	0	.	.	.	.	0	.	.	.	.	0	.	.	.	.	0	.	.	.	.	0
Mants_274	4	1	1	0	.	.	.	.	0	.	.	.	.	0	.	.	.	.	0	.	.	.	.	0	.	.	.	.	0	.	.	.	.	0	.	.	.	.	0	.	.	.	.	0	.	.	.	.	0
Mants_275	4	1	1	0	.	.	.	.	0	.	.	.	.	0	.	.	.	.	0	.	.	.	.	0	.	.	.	.	0	.	.	.	.	0	.	.	.	.	0	.	.	.	.	0	.	.	.	.	0
Mants_276	4	1	1	1	3	5	1	2	0	.	.	.	.	0	.	.	.	.	0	.	.	.	.	0	.	.	.	.	0	.	.	.	.	0	.	.	.	.	0	.	.	.	.	0	.	.	.	.	0
Mants_277	4	1	1	1	3	.	.	2	0	.	.	.	.	0	.	.	.	.	0	.	.	.	.	0	.	.	.	.	0	.	.	.	.	0	.	.	.	.	0	.	.	.	.	0	.	.	.	.	0
Mants_278	4	1	1	1	3	5	1	2	0	.	.	.	.	0	.	.	.	.	0	.	.	.	.	0	.	.	.	.	0	.	.	.	.	0	.	.	.	.	0	.	.	.	.	0	.	.	.	.	0
Mants_279	4	1	1	0	.	.	.	.	0	.	.	.	.	0	.	.	.	.	0	.	.	.	.	0	.	.	.	.	0	.	.	.	.	0	.	.	.	.	0	.	.	.	.	0	.	.	.	.	0
Mants_280	4	1	1	1	3	5	1	2	1	1	5	1	2	0	.	.	.	.	0	.	.	.	.	0	.	.	.	.	0	.	.	.	.	0	.	.	.	.	0	.	.	.	.	0	.	.	.	.	0
Mants_281	4	1	1	1	3	5	1	2	0	.	.	.	.	0	.	.	.	.	0	.	.	.	.	0	.	.	.	.	0	.	.	.	.	0	.	.	.	.	0	.	.	.	.	0	.	.	.	.	0
Mants_282	4	1	1	0	.	.	.	.	0	.	.	.	.	0	.	.	.	.	0	.	.	.	.	0	.	.	.	.	0	.	.	.	.	0	.	.	.	.	0	.	.	.	.	0	.	.	.	.	0
Mants_283	4	1	1	1	3	5	1	2	1	1	5	1	2	0	.	.	.	.	0	.	.	.	.	0	.	.	.	.	0	.	.	.	.	0	.	.	.	.	0	.	.	.	.	0	.	.	.	.	0
Mants_284	4	1	1	1	3	1	1	2	0	.	.	.	.	0	.	.	.	.	0	.	.	.	.	0	.	.	.	.	0	.	.	.	.	0	.	.	.	.	0	.	.	.	.	0	.	.	.	.	0
Mants_285	4	2	1	1	3	5	1	.	0	.	.	.	.	0	.	.	.	.	0	.	.	.	.	0	.	.	.	.	0	.	.	.	.	0	.	.	.	.	0	.	.	.	.	0	.	.	.	.	0
Mants_286	4	1	1	1	3	.	.	2	1	1	.	.	2	0	.	.	.	.	0	.	.	.	.	0	.	.	.	.	0	.	.	.	.	0	.	.	.	.	0	.	.	.	.	0	.	.	.	.	0
Mants_287	4	1	1	1	3	1	1	2	0	.	.	.	.	0	.	.	.	.	0	.	.	.	.	0	.	.	.	.	0	.	.	.	.	0	.	.	.	.	0	.	.	.	.	0	.	.	.	.	0
Mants_288	4	1	1	0	.	.	.	.	0	.	.	.	.	0	.	.	.	.	0	.	.	.	.	0	.	.	.	.	0	.	.	.	.	0	.	.	.	.	0	.	.	.	.	0	.	.	.	.	0
Mants_289	4	1	1	0	.	.	.	.	0	.	.	.	.	0	.	.	.	.	0	.	.	.	.	0	.	.	.	.	0	.	.	.	.	0	.	.	.	.	0	.	.	.	.	0	.	.	.	.	0
Mants_290	4	1	1	0	.	.	.	.	0	.	.	.	.	0	.	.	.	.	0	.	.	.	.	0	.	.	.	.	0	.	.	.	.	0	.	.	.	.	0	.	.	.	.	0	.	.	.	.	0
Mants_291	4	1	1	1	3	1	1	2	1	1	5	1	2	0	.	.	.	.	0	.	.	.	.	0	.	.	.	.	0	.	.	.	.	0	.	.	.	.	0	.	.	.	.	0	.	.	.	.	0
Mants_292	4	1	1	0	.	.	.	.	0	.	.	.	.	0	.	.	.	.	0	.	.	.	.	0	.	.	.	.	0	.	.	.	.	0	.	.	.	.	0	.	.	.	.	0	.	.	.	.	0
Mants_293	4	1	1	0	.	.	.	.	1	1	5	1	.	0	.	.	.	.	0	.	.	.	.	0	.	.	.	.	0	.	.	.	.	0	.	.	.	.	0	.	.	.	.	0	.	.	.	.	0
Mants_294	4	1	1	1	3	1	1	2	0	.	.	.	.	0	.	.	.	.	0	.	.	.	.	0	.	.	.	.	0	.	.	.	.	0	.	.	.	.	0	.	.	.	.	0	.	.	.	.	0
Mants_295	4	1	1	1	3	1	1	2	0	.	.	.	.	0	.	.	.	.	0	.	.	.	.	0	.	.	.	.	0	.	.	.	.	0	.	.	.	.	0	.	.	.	.	0	.	.	.	.	0
Mants_296	4	1	1	1	3	1	1	2	0	.	.	.	.	0	.	.	.	.	0	.	.	.	.	0	.	.	.	.	0	.	.	.	.	0	.	.	.	.	0	.	.	.	.	0	.	.	.	.	0
Mants_297	4	1	1	1	3	5	1	2	0	.	.	.	.	0	.	.	.	.	0	.	.	.	.	0	.	.	.	.	0	.	.	.	.	0	.	.	.	.	0	.	.	.	.	0	.	.	.	.	0
Mants_298	4	1	1	1	3	5	1	2	1	1	5	1	2	0	.	.	.	.	0	.	.	.	.	0	.	.	.	.	0	.	.	.	.	0	.	.	.	.	0	.	.	.	.	0	.	.	.	.	0
Mants_299	4	1	1	0	.	.	.	.	0	.	.	.	.	0	.	.	.	.	0	.	.	.	.	0	.	.	.	.	0	.	.	.	.	0	.	.	.	.	0	.	.	.	.	0	.	.	.	.	0
[truncated: 207 more columns]
